# Supplementary material for: Obesity Hinders the Protective Effect of Selenite Supplementation on Insulin Signaling
Source: Antioxidants (Basel). 2022 Apr 28;11(5):862. doi: 10.3390/antiox11050862 (PMC9138114; doi:10.3390/antiox11050862)
Supplement: Supplementary file 1 [file antioxidants-11-00862-s001.zip]

Archive with 1 entries (1 files):
- antioxidants-1685565-supplementary.pdf
